# Supplementary material for: Structure-based design and classifications of small molecules regulating the circadian rhythm period
Source: Sci Rep. 2021 Sep 16;11:18510. doi: 10.1038/s41598-021-97962-5 (PMC8445970; doi:10.1038/s41598-021-97962-5)
Supplement: Supplementary file 2 — Supplementary Information 2. [file 41598_2021_97962_MOESM2_ESM.xlsx]

## Sheet: Sheet1
Table S1: Vina binding free energies of the molecules to CRY1
Molecules designed for primary pocket					Molecules designed for secondary pocket
Molecule ID	Binding Energy (kcal/mol)	Molecule ID	Binding Energy (kcal/mol)		Molecule ID	Binding Energy (kcal/mol)
A1	-15	M37	-13.4		TW1	-11.1
A2	-14.7	M38	-12.9		TW2	-11
A3	-14.3	M39	-12.9		TW3	-11
A4	-14.2	M40	-13.1		TW4	-11
A5	-14.2	M41	-12.9		TW5	-10.9
A6	-14.1	M42	-13		TW6	-10.9
A7	-14	M43	-13.1		TW7	-10.9
A8	-14	M44	-13.4		TW8	-10.9
K1	-14	M45	-13		TW9	-10.9
K2	-13.9	M46	-13.1		TW10	-11
K3	-13.8	M47	-13.2		TW11	-10.9
K4	-13.8	M48	-13.1		TW12	-10.9
K5	-13.8	M49	-13.1		TW13	-11.2
K6	-13.8	M50	-12.9		TW14	-10.9
K7	-13.7	M51	-13.2		TW15	-10.8
K8	-13.7	M52	-13.2		TW16	-10.8
K9	-13.7	M53	-13		TW17	-10.8
K10	-13.7	M54	-13.1		TW18	-10.8
K11	-13.6	M55	-13.1		TW19	-10.8
K12	-13.4	M56	-13.3		TW20	-10.8
K13	-13.2	M57	-13.1		TW21	-10.8
K14	-13	M58	-13		TW22	-10.8
K15	-13	M59	-13		TW23	-10.8
K16	-12.9	M60	-13.1		TW24	-10.8
K17	-13.7	M61	-13.1		TW25	-10.8
K18	-13.6	M62	-13.2		TW26	-10.8
K19	-13.6	M63	-13.1		TW27	-10.8
K20	-13.6	M64	-13		TW28	-8.8
K21	-13.6	M65	-13.4		TW29	-8.5
K22	-13.6	M66	-13		TW30	-8.3
K23	-13.2	M67	-13.2		TW31	-8.3
K24	-13.4	M68	-13.1		TW32	-8.3
K25	-13	M69	-13.3
K26	-13	M70	-13.1
K27	-13.1	M71	-13.1
K28	-13	M72	-13.1
M1	-12.6	M73	-13
M2	-12.9	M74	-13.2
M3	-13.3	M75	-13.4
M4	-12.9	M76	-13
M5	-13.4	M77	-13.1
M6	-13.3	M78	-13.2
M7	-13.5	M79	-13.1
M8	-13.1	M80	-13.4
M9	-13	M81	-13.3
M10	-13.3	M82	-13.1
M11	-13.2	M83	-13
M12	-12.8	M84	-13.2
M13	-13.1	M85	-13.1
M14	-13	M86	-13.2
M15	-13.4	M87	-12.9
M16	-13.2	M88	-13
M17	-13.5	M89	-13.1
M18	-13.3	M90	-13.5
M19	-13.5	N1	-13.1
M20	-13.3	N2	-13.2
M21	-13.2	N3	-13
M22	-13.2	N4	-13.1
M23	-13.3	N5	-12.8
M24	-13.4	N6	-13
M25	-12.9	N7	-13.3
M26	-13	N8	-10.9
M27	-13.1	N9	-12.9
M28	-12.9	N10	-13.1
M29	-13.5	N11	-13.3
M30	-12.8	N12	-12.9
M31	-13	N13	-12.8
M32	-13.3	N14	-12.9
M33	-13	N15	-13.1
M34	-13.4	N16	-13.4
M35	-12.9	N17	-13.1
M36	-13	N18	-13
