# Supplementary material for: Structure-based design and classifications of small molecules regulating the circadian rhythm period
Source: Sci Rep. 2021 Sep 16;11:18510. doi: 10.1038/s41598-021-97962-5 (PMC8445970; doi:10.1038/s41598-021-97962-5)
Supplement: Supplementary file 3 — Supplementary Information 3. [file 41598_2021_97962_MOESM3_ESM.xlsx]

## Sheet: Sheet1
Table S2	Toxicity Dataset, maximum of 10-Fold CV accuracies with 100 repetitions for feature sets with cardinality ranging from 2 to 20. DTC, RFC, ETC, and XGBC trained and tested on feature sets with cardinality between 2 and 20.
	10 Fold CV - Accuracy (%)
Features	DTC	RFC	ETC	XGBC
2	67.8363	72.5146	74.269	69.5906
3	64.9123	72.5146	76.0234	71.345
4	68.4211	75.4386	73.6842	71.345
5	77.7778	73.6842	74.269	73.0994
6	77.7778	74.269	71.9298	72.5146
7	77.193	76.0234	71.9298	72.5146
8	77.7778	77.193	73.0994	71.345
9	80.117	77.7778	73.6842	72.5146
10	80.117	76.6082	74.269	72.5146
11	84.2105	76.0234	72.5146	74.8538
12	80.117	75.4386	73.0994	74.269
13	81.8713	77.193	73.6842	73.0994
14	83.0409	75.4386	73.0994	73.6842
15	81.8713	75.4386	74.269	76.0234
16	84.2105	76.6082	72.5146	77.7778
17	82.4561	76.0234	73.0994	76.6082
18	83.6257	75.4386	74.8538	77.193
19	84.7953	74.269	74.8538	74.8538
20	83.0409	76.0234	74.8538	76.6082
