# Supplementary material for: Structure-based design and classifications of small molecules regulating the circadian rhythm period
Source: Sci Rep. 2021 Sep 16;11:18510. doi: 10.1038/s41598-021-97962-5 (PMC8445970; doi:10.1038/s41598-021-97962-5)
Supplement: Supplementary file 4 — Supplementary Information 4. [file 41598_2021_97962_MOESM4_ESM.xlsx]

## Sheet: Sheet1
Table S3	Toxicity Dataset, standard deviation of 10-Fold CV accuracies with 100 repetitions for feature sets with cardinality ranging from 2 to 20. DTC, RFC, ETC, and XGBC trained and tested on feature sets with cardinality between 2 and 20.
	10 Fold CV - Standard Deviation
Features	DTC	RFC	ETC	XGBC
2	2.53477	1.79722	1.85882	1.87226
3	2.84083	1.54694	1.99275	1.6852
4	2.74275	1.41365	1.8695	1.72435
5	2.39752	1.40075	1.69428	1.79734
6	2.80948	1.55567	1.73131	1.81012
7	2.38941	1.54584	1.71656	1.78978
8	2.33252	1.6674	1.65584	1.79622
9	2.28518	1.69608	1.59315	1.67492
10	1.95378	1.40095	1.52092	1.84371
11	2.61446	1.69664	1.60894	1.82673
12	2.62238	1.63941	1.5042	1.7543
13	2.31038	1.73681	1.51364	1.89198
14	2.35727	1.425	1.76299	1.76228
15	2.16417	1.8881	1.98622	2.67491
16	2.51215	1.538	1.71446	2.1529
17	2.36569	1.44804	2.01741	2.00264
18	2.1742	1.62109	1.75218	1.82957
19	2.17305	1.82366	1.82744	2.28373
20	2.35563	2.04002	1.74046	2.38072
