# Supplementary material for: Structure-based design and classifications of small molecules regulating the circadian rhythm period
Source: Sci Rep. 2021 Sep 16;11:18510. doi: 10.1038/s41598-021-97962-5 (PMC8445970; doi:10.1038/s41598-021-97962-5)
Supplement: Supplementary file 5 — Supplementary Information 5. [file 41598_2021_97962_MOESM5_ESM.xlsx]

## Sheet: PeriodChange
Table S4: The period length of the U2OS BMAL1-dLuc cells treated with indicated molecules. Analyses were performed by using Biodare website.
Molecule ID	Period length (hours)	SEM
DMSO Group1 (control)	26.1167	0.124758
K23	27.0967	0.0600925
K25	26.5967	0.13776
K26	26.8967	0.0578312
K28	34.0867	1.1437
M30	27.1633	0.234687
M43	26.9933	0.338296
M44	32.6833	0.269093
M47	32.37	0.19
M49	27.0267	0.239606
M54	27.6933	0.126007
M78	31.84	0.554887
N6	27.06	0.557494
N10	26.49	0.228108
N15	26.6567	0.0635959
N16	27.9167	0.0895048
A1	26.53	0.160416
A3	26.52	0.197315
K8	30.7733	1.34591
K14	26.9067	0.196412
M3	28.92	2.13505
M15	26.7067	0.343333
M16	30.6067	1.16894
M17	27.1367	0.0783865
M20	26.7767	0.358345
M28	26.7	0.135769
M35	29.7067	0.794362
K18	30.4667	1.0796
K15	26.23	0.12741
K16	26.575	0.200042
K4	26.18	0.0163299
K5	26.6333	0.112891
M11	26.3267	0.191949
M14	27.1667	0.50762
M18	26.9633	0.140515
DMSO Group2 (control)	25.7833	0.128054
M37	25.6067	0.0952774
M41	26.0833	0.143101
M42	25.1767	0.133208
N5	25.7867	0.229298
N8	23.48	0.15308
N14	24.6533	0.634621
K2	25.41	0.19218
K6	25.6067	0.0982061
K9	25.91	0.200749
K10	26.1667	0.222436
K11	25.6133	0.209311
K12	25.5033	0.14881
K13	25.94	0.210713
K19	26.0167	0.0731057
K24	26.23	0.266896
A5	25.7067	0.242647
A7	27.13	0.260832
M1	25.4767	0.144029
M5	25.7533	0.153768
M8	25.68	0.109697
M9	25.7033	0.171302
M19	25.73	0.06
M22	25.8067	0.162515
M26	25.82	0.0907377
M31	25.82	0.0971253
M33	26.4233	0.326871
DMSO Group3 (control)	25.805	0.180162
M36	25.93	0.120139
M38	25.93	0.110604
M39	25.9633	0.144376
M40	26.08	0.424617
M45	25.8533	0.128755
M48	25.7067	0.27552
M50	25.8133	0.117945
M52	25.9867	0.0779601
M53	25.5867	0.166767
M75	25.8633	0.0735603
M79	26.1133	0.0592546
M80	25.7767	0.203333
M81	26.2367	0.199109
M85	26.04	0.23388
M87	25.6933	0.173237
M90	26.0233	0.054569
N4	25.7367	0.0837324
M24	25.8	0.10583
M4	25.7067	0.296723
DMSO Group3 (control)	23.6975	0.113679
A2	23.7725	0.0838028
A6	25.1	0.202073
A8	23.825	0.0440643
K1	24.3833	0.137689
K20	24.185	0.137886
K22	23.6	0.0494975
