# Supplementary material for: Structure-based design and classifications of small molecules regulating the circadian rhythm period
Source: Sci Rep. 2021 Sep 16;11:18510. doi: 10.1038/s41598-021-97962-5 (PMC8445970; doi:10.1038/s41598-021-97962-5)
Supplement: Supplementary file 6 — Supplementary Information 6. [file 41598_2021_97962_MOESM6_ESM.xlsx]

## Sheet: Sheet1
Table S5	Period Changer Dataset, maximum of 10-Fold CV accuracies with 100 repetitions for feature sets with cardinality ranging from 2 to 20. DTC, RFC, ETC, and XGBC trained and tested on feature sets with cardinality between 2 and 20.
	10 Fold CV - Accuracy (%)
Features	DTC	RFC	ETC	XGBC
2	78.8889	78.8889	74.4444	65.5556
3	78.8889	78.8889	81.1111	77.7778
4	78.8889	87.7778	82.2222	77.7778
5	82.2222	84.4444	82.2222	80
6	88.8889	83.3333	83.3333	78.8889
7	84.4444	84.4444	83.3333	81.1111
8	87.7778	84.4444	85.5556	80
9	87.7778	86.6667	86.6667	83.3333
10	85.5556	85.5556	83.3333	86.6667
11	87.7778	85.5556	84.4444	84.4444
12	86.6667	85.5556	85.5556	87.7778
13	87.7778	84.4444	83.3333	88.8889
14	84.4444	84.4444	83.3333	88.8889
15	86.6667	84.4444	80	90
16	85.5556	87.7778	82.2222	88.8889
17	84.4444	86.6667	83.3333	86.6667
18	84.4444	86.6667	85.5556	87.7778
19	83.3333	83.3333	84.4444	87.7778
20	86.6667	84.4444	84.4444	87.7778
