# Supplementary material for: Structure-based design and classifications of small molecules regulating the circadian rhythm period
Source: Sci Rep. 2021 Sep 16;11:18510. doi: 10.1038/s41598-021-97962-5 (PMC8445970; doi:10.1038/s41598-021-97962-5)
Supplement: Supplementary file 7 — Supplementary Information 7. [file 41598_2021_97962_MOESM7_ESM.xlsx]

## Sheet: Sheet1
Table S6	Period Changer Dataset, standard deviation of of 10-Fold CV accuracies with 100 repetitions for feature sets with cardinality ranging from 2 to 20. DTC, RFC, ETC, and XGBC trained and tested on feature sets with cardinality between 2 and 20.
	10 Fold CV - Standard Deviation
Features	DTC	RFC	ETC	XGBC
2	1.94099	1.83494	2.30408	1.59008
3	3.21721	1.83123	2.01318	2.89389
4	2.76193	2.17901	1.87647	2.6391
5	2.11716	2.34775	1.96883	2.21986
6	2.32133	2.16477	2.25727	2.10283
7	2.41209	2.2552	1.83983	2.04242
8	2.64224	1.9268	1.84237	2.0473
9	2.4865	1.88439	2.03523	2.31294
10	2.4599	1.67175	2.12762	2.40222
11	2.62186	2.21871	1.7768	1.97815
12	2.90728	1.84159	2.10404	2.32348
13	2.91921	1.7987	2.51145	2.48891
14	2.64759	1.6764	2.14513	2.66695
15	3.32432	1.51412	2.35969	2.41002
16	3.11502	1.68338	1.989	2.51721
17	4.09604	2.04684	1.94945	2.80013
18	3.06432	2.02525	1.51741	2.55226
19	3.2469	1.58337	2.31294	2.6757
20	3.91025	1.75305	1.72942	2.28901
